# Supplementary material for: Poly[μ-(1,3-dihy­droxy­propan-2-olato)-potassium]
Source: Acta Crystallogr Sect E Struct Rep Online. 2011 Jan 8;67(Pt 2):m141–2. doi: 10.1107/S160053681005316X (PMC3051664; doi:10.1107/S160053681005316X)
Supplement: Supplementary file 1 [file e-67-0m141-sup1.cif]

##############################################################################
###                                                                        ###
###        Electronic paper (Acta Crystallographica Section E)             ###
###                                                                        ###
##############################################################################
#                                                                            #
# This CIF contains the data in a paper accepted for publication in Acta     #
# Crystallographica Section E. It conforms to the requirements of Notes      #
# for Authors for Section E, and has been peer reviewed under the auspices   #
# of the IUCr Commission on Journals.                                        #
#                                                                            #
# Full details of the Crystallographic Information File format               #
# are given in the paper "The Crystallographic Information File (CIF):       #
# a New Standard Archive File for Crystallography" by S. R. Hall, F. H.      #
# Allen and I. D. Brown [Acta Cryst. (1991), A47, 655-685].                  #
#                                                                            #
# The current version of the core CIF dictionary is obtainable from          #
# ftp://ftp.iucr.org/pub/cif_core.dic. The current version number is 2.4.    #
#                                                                            #
# Software is freely available for graphical display of the structure(s) in  #
# this CIF.  For information consult the CIF home page http://www.iucr.org/  #
# cif/home.html                                                              #
#                                                                            #
# This file may be used for bona fide research purposes within the           #
# scientific community so long as proper attribution is given to the journal # 
# article from which it was obtained.                                        #
#                                                                            #
##############################################################################
                                             
data_global
_audit_creation_method     'manual editing of SHELXL template'
_journal_date_recd_electronic     2010-11-22
_journal_date_accepted     2010-12-17
_journal_name_full     'Acta Crystallographica, Section E'
_journal_year     2011
_journal_volume     67
_journal_issue      2
_journal_page_first     m141
_journal_page_last     m142
_journal_paper_category     QM
_journal_coeditor_code     OM2384
_publ_contact_author_name     'Dr Gabriele Schatte'
_publ_contact_author_address
; Saskatchewan Structural Sciences Centre
  University of Saskatchewan
  Saskatoon, Saskatchewan S7N 5C9
  Canada
;
_publ_contact_author_email     gabriele.schatte@usask.ca
_publ_contact_author_fax     '001 306 966 1702'
_publ_contact_author_phone     '001 306 966 1717'
_publ_section_title
;
Poly[\m-(1,3-dihydroxypropan-2-olato)-potassium]
;
loop_
    _publ_author_name
    _publ_author_footnote
    _publ_author_address
    'Schatte, Gabriele' .
; Saskatchewan Structural Sciences Centre
  University of Saskatchewan
  Saskatoon, Saskatchewan
  Canada S7N 5C9
;
    'Shen, Jianheng' .
; Department of Food and Bioresources
  University of Saskatchewan
  Saskatoon, Saskatchewan
  Canada S7N 5A8
;
    'Reaney, Martin' .
; Department of Food and Bioresources
  University of Saskatchewan
  Saskatoon, Saskatchewan
  Canada S7N 5A8
;
    'Sammynaiken, Ramaswami' .
; Saskatchewan Structural Sciences Centre
  University of Saskatchewan
  Saskatoon, Saskatchewan
  Canada S7N 5C9
;
_publ_section_synopsis     .
data_I
_chemical_name_systematic
;
Poly[\m-(1,3-dihydroxypropan-2-olato)-potassium]
;
_chemical_name_common     ?
_chemical_formula_moiety     'C3 H7 K O3'
_chemical_formula_sum     'C3 H7 K O3'
_chemical_formula_iupac     '[K (C3 H7 O3)]'
_chemical_formula_weight     130.19
_chemical_melting_point     ?
_symmetry_cell_setting     monoclinic
_symmetry_space_group_name_H-M     'C 2/m'
_symmetry_space_group_name_Hall     '-C 2y'
loop_
    _symmetry_equiv_pos_as_xyz
    'x, y, z'
    '-x, y, -z'
    'x+1/2, y+1/2, z'
    '-x+1/2, y+1/2, -z'
    '-x, -y, -z'
    'x, -y, z'
    '-x+1/2, -y+1/2, -z'
    'x+1/2, -y+1/2, z'
_cell_length_a     7.5514(4)
_cell_length_b     7.2632(4)
_cell_length_c     9.0675(5)
_cell_angle_alpha     90.00
_cell_angle_beta     93.422(2)
_cell_angle_gamma     90.00
_cell_volume     496.44(5)
_cell_formula_units_Z     4
_cell_measurement_reflns_used     1381
_cell_measurement_theta_min     4.89
_cell_measurement_theta_max     64.25
_cell_measurement_temperature     173(2)
_exptl_crystal_description     plate
_exptl_crystal_colour     colourless
_exptl_crystal_size_max     0.11
_exptl_crystal_size_mid     0.08
_exptl_crystal_size_min     0.08
_exptl_crystal_density_diffrn     1.742
_exptl_crystal_density_meas     ?
_exptl_crystal_density_method     'not measured'
_exptl_crystal_F_000     272
_exptl_absorpt_coefficient_mu     8.530
_exptl_absorpt_correction_type     multi-scan
_exptl_absorpt_process_details
;
(SADABS; Bruker, 2008)
;
_exptl_absorpt_correction_T_min     0.4538
_exptl_absorpt_correction_T_max     0.5486
_exptl_special_details
;
;
_diffrn_ambient_temperature     173(2)
_diffrn_radiation_type     CuK\a
_diffrn_radiation_wavelength     1.54184
_diffrn_radiation_source     'fine-focus rotating anode'
_diffrn_radiation_monochromator     'Montel200 multilayer graded optics'
_diffrn_measurement_device_type     'Bruker Proteum R SMART 6000 three-circle'
_diffrn_measurement_device     '62mm 4K CCD camera on D85 goniostat'
_diffrn_measurement_method     '\f and \w scans'
_diffrn_detector_area_resol_mean     9
_diffrn_reflns_number     1526
_diffrn_reflns_av_R_equivalents     0.0339
_diffrn_reflns_av_sigmaI/netI     0.0378
_diffrn_reflns_theta_min     4.89
_diffrn_reflns_theta_max     64.95
_diffrn_reflns_theta_full     64.95
_diffrn_measured_fraction_theta_max     0.948
_diffrn_measured_fraction_theta_full     0.948
_diffrn_reflns_limit_h_min     -8
_diffrn_reflns_limit_h_max     6
_diffrn_reflns_limit_k_min     -8
_diffrn_reflns_limit_k_max     8
_diffrn_reflns_limit_l_min     -10
_diffrn_reflns_limit_l_max     10
_refine_special_details
;
Refinement of <i>F</i>^2^ against ALL reflections. The weighted <i>R</i>-factor
<i>wR</i> and goodness of fit <i>S</i> are based on <i>F</i>^2^, conventional
<i>R</i>-factors <i>R</i> are based on <i>F</i>, with <i>F</i> set to zero for
negative <i>F</i>^2^. The threshold expression of <i>F</i>^2^ >
\s(<i>F</i>^2^) is used only for calculating <i>R</i>-factors(gt) <i>etc</i>.
and is not relevant to the choice of reflections for refinement.
<i>R</i>-factors based on <i>F</i>^2^ are statistically about twice as large
as those based on <i>F</i>, and <i>R</i>- factors based on ALL data will be
even larger.
;
_reflns_number_total     436
_reflns_number_gt     433
_reflns_threshold_expression     I>2sigma(I)
_refine_ls_structure_factor_coef     Fsqd
_refine_ls_matrix_type     full
_refine_ls_R_factor_all     0.0428
_refine_ls_R_factor_gt     0.0427
_refine_ls_wR_factor_gt     0.1029
_refine_ls_wR_factor_ref     0.1030
_refine_ls_goodness_of_fit_ref     1.174
_refine_ls_restrained_S_all     1.174
_refine_ls_number_reflns     436
_refine_ls_number_parameters     41
_refine_ls_number_restraints     0
_refine_ls_hydrogen_treatment     mixed
_refine_ls_weighting_scheme     calc
_refine_ls_weighting_details
         'calc w=1/[\s^2^(Fo^2^)+(0.0682P)^2^+0.2643P] where P=(Fo^2^+2Fc^2^)/3'
_atom_sites_solution_hydrogens     geom
_atom_sites_solution_primary     direct
_atom_sites_solution_secondary     difmap
_refine_ls_shift/su_max     0.000
_refine_ls_shift/su_mean     0.000
_refine_diff_density_max     0.377
_refine_diff_density_min     -0.606
_refine_ls_extinction_method     none
_refine_ls_extinction_coef     ?
loop_
    _atom_type_symbol
    _atom_type_description
    _atom_type_scat_dispersion_real
    _atom_type_scat_dispersion_imag
    _atom_type_scat_source
    'C' 'C' 0.0181 0.0091
                         'International Tables Vol C Tables 4.2.6.8 and 6.1.1.4'
    'H' 'H' 0.0000 0.0000
                         'International Tables Vol C Tables 4.2.6.8 and 6.1.1.4'
    'K' 'K' 0.3868 1.0657
                         'International Tables Vol C Tables 4.2.6.8 and 6.1.1.4'
    'O' 'O' 0.0492 0.0322
                         'International Tables Vol C Tables 4.2.6.8 and 6.1.1.4'
_computing_data_collection
;
<i>APEX2</i> (Bruker, 2009)
;
_computing_cell_refinement
;
<i>SAINT</i> (Bruker, 2008)
;
_computing_data_reduction
;
<i>SAINT</i> (Bruker, 2008)
;
_computing_structure_solution
;
<i>SIR2002</i> (Burla <i>et al.</i>, 2003)
;
_computing_structure_refinement     'SHELXL97 (Sheldrick, 2008)'
_computing_molecular_graphics
;
<i>CAMERON</i> (Watkin <i>et al.</i>, 1993) and
<i>XP</i> in SHELXTL-NT (Sheldrick, 2008)
;
_computing_publication_material     '<i>publCIF</i> (Westrip, 2010)'
loop_
    _atom_site_type_symbol
    _atom_site_label
    _atom_site_fract_x
    _atom_site_fract_y
    _atom_site_fract_z
    _atom_site_U_iso_or_equiv
    _atom_site_adp_type
    _atom_site_calc_flag
    _atom_site_refinement_flags
    _atom_site_occupancy
    _atom_site_disorder_assembly
    _atom_site_disorder_group
    K K1 0.20681(7) 0.5000 -0.05926(6) 0.0275(4) Uani d S 1 . .
    O O1 0.08625(19) 0.2924(2) 0.17095(15) 0.0281(5) Uani d . 1 . .
    H H1 0.025(4) 0.196(5) 0.182(3) 0.051(9) Uiso d . 1 . .
    O O2 0.4099(3) 0.5000 0.1948(2) 0.0256(6) Uani d S 1 . .
    C C1 0.1812(3) 0.3246(3) 0.3086(2) 0.0289(6) Uani d . 1 . .
    H H1A 0.2604 0.2186 0.3318 0.035 Uiso calc R 1 . .
    H H1B 0.0958 0.3329 0.3871 0.035 Uiso calc R 1 . .
    C C2 0.2919(4) 0.5000 0.3097(3) 0.0265(7) Uani d S 1 . .
    H H2 0.3665 0.5000 0.4046 0.032 Uiso calc SR 1 . .
loop_
    _atom_site_aniso_label
    _atom_site_aniso_U_11
    _atom_site_aniso_U_22
    _atom_site_aniso_U_33
    _atom_site_aniso_U_12
    _atom_site_aniso_U_13
    _atom_site_aniso_U_23
    K1 0.0261(5) 0.0302(5) 0.0258(5) 0.000 -0.0015(3) 0.000
    O1 0.0288(8) 0.0286(9) 0.0264(9) -0.0043(6) -0.0036(6) 0.0016(6)
    O2 0.0232(11) 0.0250(11) 0.0286(11) 0.000 0.0012(9) 0.000
    C1 0.0284(11) 0.0332(12) 0.0249(10) 0.0003(9) -0.0008(8) 0.0027(8)
    C2 0.0257(15) 0.0324(15) 0.0209(14) 0.000 -0.0018(11) 0.000
_geom_special_details
;
All e.s.d.'s (except the e.s.d. in the dihedral angle between two l.s. planes)
are estimated using the full covariance matrix. The cell e.s.d.'s are taken
into account individually in the estimation of e.s.d.'s in distances, angles
and torsion angles; correlations between e.s.d.'s in cell parameters are only
used when they are defined by crystal symmetry. An approximate (isotropic)
treatment of cell e.s.d.'s is used for estimating e.s.d.'s involving l.s.
planes.
;
loop_
    _geom_bond_atom_site_label_1
    _geom_bond_atom_site_label_2
    _geom_bond_site_symmetry_2
    _geom_bond_distance
    _geom_bond_publ_flag
    K1 O2 . 2.690(2) y
    O1 C1 . 1.421(3) ?
    O1 H1 . 0.84(3) ?
    O2 C2 . 1.411(4) ?
    C1 C2 . 1.523(3) ?
    C1 H1A . 0.9900 ?
    C1 H1B . 0.9900 ?
    C2 C1 6_565 1.523(3) ?
    C2 H2 . 1.0000 ?
loop_
    _geom_contact_atom_site_label_1
    _geom_contact_atom_site_label_2
    _geom_contact_distance
    _geom_contact_site_symmetry_1
    _geom_contact_site_symmetry_2
    _geom_contact_publ_flag
    K1 O1 2.7726(16) . . y
    K1 O1 2.7726(16) . 6_565 y
    K1 O1 2.8160(15) . 2_555 y
    K1 O1 2.8160(15) . 5_565 y
    K1 O1 2.8576(15) . 4_555 y
    K1 O1 2.8576(15) . 7_555 y
    K1 O2 3.211(2) . 2_655 n
    K1 O2 3.9176(8) . 4_555 n
    K1 O2 3.9176(8) . 4_545 n
    K1 O1 4.0451(16) . 3_555 n
    K1 O1 4.0451(16) . 8_555 n
    O1 K1 2.8160(15) . 5_565 ?
    O1 K1 2.8576(15) . 7_555 ?
    O2 K1 3.211(2) . 5_665 ?
loop_
    _geom_angle_atom_site_label_1
    _geom_angle_atom_site_label_2
    _geom_angle_atom_site_label_3
    _geom_angle_site_symmetry_1
    _geom_angle_site_symmetry_3
    _geom_angle
    _geom_angle_publ_flag
    O2 K1 O1 . 6_565 63.34(5) ?
    O2 K1 O1 . . 63.34(5) ?
    O1 K1 O1 6_565 . 65.90(6) ?
    O2 K1 O1 . 2 134.71(5) ?
    O1 K1 O1 6_565 2 106.01(4) ?
    O1 K1 O1 . 2 72.13(5) ?
    O2 K1 O1 . 5_565 134.71(5) ?
    O1 K1 O1 6_565 5_565 72.13(5) ?
    O1 K1 O1 . 5_565 106.01(4) ?
    O1 K1 O1 2 5_565 64.76(7) ?
    O2 K1 O1 . 4 90.44(4) ?
    O1 K1 O1 6_565 4 94.23(4) ?
    O1 K1 O1 . 4 151.90(3) ?
    O1 K1 O1 2 4 134.84(5) ?
    O1 K1 O1 5_565 4 84.79(2) ?
    O2 K1 O1 . 7 90.44(4) ?
    O1 K1 O1 6_565 7 151.90(3) ?
    O1 K1 O1 . 7 94.23(4) ?
    O1 K1 O1 2 7 84.79(2) ?
    O1 K1 O1 5_565 7 134.84(5) ?
    O1 K1 O1 4 7 95.99(6) ?
    O2 K1 O2 . 2_655 81.20(6) ?
    O1 K1 O2 6_565 2_655 129.21(4) ?
    O1 K1 O2 . 2_655 129.21(4) ?
    O1 K1 O2 2 2_655 124.70(4) ?
    O1 K1 O2 5_565 2_655 124.70(4) ?
    O1 K1 O2 4 2_655 48.69(3) ?
    O1 K1 O2 7 2_655 48.69(3) ?
    C1 O1 K1 . . 113.60(12) ?
    C1 O1 K1 . 5_565 124.89(12) ?
    K1 O1 K1 . 5_565 73.99(4) ?
    C1 O1 K1 . 7 100.13(11) ?
    K1 O1 K1 . 7 85.77(4) ?
    K1 O1 K1 5_565 7 134.84(5) ?
    C2 O2 K1 . . 106.22(15) ?
    C2 O2 K1 . 5_665 154.98(16) ?
    K1 O2 K1 . 5_665 98.80(6) ?
    O1 C1 C2 . . 113.05(19) ?
    O1 C1 K1 . 7 55.63(9) ?
    C2 C1 K1 . 7 115.16(14) ?
    O1 C1 H1A . . 109.0 ?
    C2 C1 H1A . . 109.0 ?
    O1 C1 H1B . . 109.0 ?
    C2 C1 H1B . . 109.0 ?
    H1A C1 H1B . . 107.8 ?
    O2 C2 C1 . . 111.45(15) ?
    O2 C2 C1 . 6_565 111.45(15) ?
    C1 C2 C1 . 6_565 113.5(2) ?
    O2 C2 H2 . . 106.7 ?
    C1 C2 H2 . . 106.7 ?
    C1 C2 H2 6_565 . 106.7 ?
loop_
    _geom_torsion_atom_site_label_1
    _geom_torsion_atom_site_label_2
    _geom_torsion_atom_site_label_3
    _geom_torsion_atom_site_label_4
    _geom_torsion_site_symmetry_1
    _geom_torsion_site_symmetry_2
    _geom_torsion_site_symmetry_3
    _geom_torsion_site_symmetry_4
    _geom_torsion
    _geom_torsion_publ_flag
    O2 K1 O1 C1 . . . . 10.85(12) ?
    O1 K1 O1 C1 6_565 . . . -60.15(13) ?
    O1 K1 O1 C1 2 . . . -177.64(12) ?
    O1 K1 O1 C1 5_565 . . . -121.60(13) ?
    O1 K1 O1 C1 4 . . . -11.93(18) ?
    O1 K1 O1 C1 7 . . . 99.22(12) ?
    O2 K1 O1 C1 2_655 . . . 61.77(13) ?
    O2 K1 O1 K1 . . . 5_565 132.45(5) ?
    O1 K1 O1 K1 6_565 . . 5_565 61.45(4) ?
    O1 K1 O1 K1 2 . . 5_565 -56.04(5) ?
    O1 K1 O1 K1 5_565 . . 5_565 0.0 ?
    O1 K1 O1 K1 4 . . 5_565 109.68(7) ?
    O1 K1 O1 K1 7 . . 5_565 -139.18(5) ?
    O2 K1 O1 K1 2_655 . . 5_565 -176.63(4) ?
    O2 K1 O1 K1 . . . 7 -88.36(4) ?
    O1 K1 O1 K1 6_565 . . 7 -159.37(2) ?
    O1 K1 O1 K1 2 . . 7 83.14(3) ?
    O1 K1 O1 K1 5_565 . . 7 139.18(5) ?
    O1 K1 O1 K1 4 . . 7 -111.14(11) ?
    O1 K1 O1 K1 7 . . 7 0.0 ?
    O2 K1 O1 K1 2_655 . . 7 -37.45(6) ?
    O1 K1 O2 C2 6_565 . . . 37.49(4) ?
    O1 K1 O2 C2 . . . . -37.49(4) ?
    O1 K1 O2 C2 2 . . . -48.91(6) ?
    O1 K1 O2 C2 5_565 . . . 48.91(6) ?
    O1 K1 O2 C2 4 . . . 132.00(3) ?
    O1 K1 O2 C2 7 . . . -132.00(3) ?
    O2 K1 O2 C2 2_655 . . . 180.0 ?
    K1 K1 O2 C2 5_565 . . . 0.0 ?
    C1 K1 O2 C2 7 . . . -130.44(4) ?
    C1 K1 O2 C2 4 . . . 130.44(4) ?
    O1 K1 O2 K1 6_565 . . 5_665 -142.51(4) ?
    O1 K1 O2 K1 . . . 5_665 142.51(4) ?
    O1 K1 O2 K1 2 . . 5_665 131.09(6) ?
    O1 K1 O2 K1 5_565 . . 5_665 -131.09(6) ?
    O1 K1 O2 K1 4 . . 5_665 -48.00(3) ?
    O1 K1 O2 K1 7 . . 5_665 48.00(3) ?
    O2 K1 O2 K1 2_655 . . 5_665 0.0 ?
    K1 O1 C1 C2 . . . . 15.8(2) ?
    K1 O1 C1 C2 5_565 . . . -70.6(2) ?
    K1 O1 C1 C2 7 . . . 105.59(16) ?
    K1 O1 C1 K1 . . . 7 -89.79(8) ?
    K1 O1 C1 K1 5_565 . . 7 -176.23(14) ?
    K1 O2 C2 C1 . . . . 63.95(18) ?
    K1 O2 C2 C1 5_665 . . . -116.05(18) ?
    K1 O2 C2 C1 . . . 6_565 -63.95(18) ?
    K1 O2 C2 C1 5_665 . . 6_565 116.05(18) ?
    K1 O2 C2 K1 5_665 . . . 180.0 ?
    O1 C1 C2 O2 . . . . -55.6(2) ?
    O1 C1 C2 C1 . . . 6_565 71.2(3) ?
loop_
    _geom_hbond_atom_site_label_D
    _geom_hbond_atom_site_label_H
    _geom_hbond_atom_site_label_A
    _geom_hbond_site_symmetry_A
    _geom_hbond_distance_DH
    _geom_hbond_distance_HA
    _geom_hbond_distance_DA
    _geom_hbond_angle_DHA
    _geom_hbond_publ_flag
    O1 H1 O2 3_445 0.84(3) 1.68(3) 2.5229(19) 177(3) y
