# Supplementary material for: Poly[μ-(1,3-dihy­droxy­propan-2-olato)-potassium]
Source: Acta Crystallogr Sect E Struct Rep Online. 2011 Jan 8;67(Pt 2):m141–2. doi: 10.1107/S160053681005316X (PMC3051664; doi:10.1107/S160053681005316X)
Supplement: Supplementary file 2 [file e-67-0m141-Isup2.hkl]

# 
# h,k,l, Fc-squared, Fo-squared, sigma(Fo-squared) and status flag 
# 
data_I
_shelx_title ' ShenK in C2/m' 
_shelx_refln_list_code          4 
_shelx_F_calc_maximum      124.16 
_exptl_crystal_F_000       272.00 
_reflns_d_resolution_high  0.8510 
 
loop_ 
 _symmetry_equiv_pos_as_xyz 
 'x, y, z' 
 '-x, y, -z' 
 'x+1/2, y+1/2, z' 
 '-x+1/2, y+1/2, -z' 
 '-x, -y, -z' 
 'x, -y, z' 
 '-x+1/2, -y+1/2, -z' 
 'x+1/2, -y+1/2, z' 
 
_cell_length_a     7.5514 
_cell_length_b     7.2632 
_cell_length_c     9.0675 
_cell_angle_alpha  90.000 
_cell_angle_beta   93.422 
_cell_angle_gamma  90.000 
 
_shelx_F_squared_multiplier     1.000 
 
loop_ 
 _refln_index_h 
 _refln_index_k 
 _refln_index_l 
 _refln_F_squared_calc 
 _refln_F_squared_meas 
 _refln_F_squared_sigma 
 _refln_observed_status 
   2   0   0     2996.87     2254.23    127.10 o 
   4   0   0       30.90       36.33      2.56 o 
   6   0   0      257.10      228.26      6.62 o 
   8   0   0      515.24      630.92     20.04 o 
   1   1   0       59.01       59.11      3.56 o 
   3   1   0     1318.72     1080.32     97.05 o 
   5   1   0     1322.07     1147.92     22.25 o 
   7   1   0      239.99      246.07      5.82 o 
   0   2   0      912.20     1127.08     68.72 o 
   2   2   0     3005.62     2669.15    175.48 o 
   4   2   0      598.66      602.05     34.55 o 
   6   2   0        5.80        6.02      0.44 o 
   8   2   0       38.60       44.57      1.81 o 
   1   3   0     1753.68     2143.56     83.18 o 
   3   3   0        6.20        6.78      0.63 o 
   5   3   0     1176.11     1035.75     19.73 o 
   7   3   0       13.46       15.36      0.78 o 
   0   4   0     5779.78     5473.81    288.97 o 
   2   4   0      631.48      626.50     23.23 o 
   4   4   0       29.94       24.99      0.82 o 
   6   4   0      156.27      138.21      6.44 o 
   1   5   0      320.91      373.38      9.01 o 
   3   5   0      524.34      511.27     12.65 o 
   5   5   0      266.24      248.65      7.32 o 
   7   5   0      228.94      232.76     10.22 o 
   0   6   0     2415.04     2617.63     95.85 o 
   2   6   0      616.14      667.00     16.47 o 
   4   6   0       34.90       27.63      1.16 o 
   1   7   0       96.42      110.16      3.65 o 
   3   7   0       87.86       81.73      3.49 o 
   0   8   0      184.28      223.20     11.78 o 
   2   8   0      160.53      167.11      6.44 o 
  -8   0   1        0.81        1.68      0.47 o 
  -6   0   1      430.28      425.58     13.32 o 
  -4   0   1      659.02      539.61     31.11 o 
  -2   0   1       89.43       77.44      4.78 o 
   0   0   1     5531.06     3671.98    252.20 o 
   2   0   1     1732.49     2046.91    115.43 o 
   4   0   1      103.75      109.66      6.78 o 
   6   0   1        8.69        7.76      0.64 o 
   8   0   1      262.96      302.36      9.92 o 
  -7   1   1      584.69      582.70     13.16 o 
  -5   1   1     1078.79      950.32     17.41 o 
  -3   1   1        7.62       10.50      1.50 o 
  -1   1   1     1895.34     1662.98     66.30 o 
   1   1   1      340.73      472.51     26.89 o 
   3   1   1     4064.34     4344.30    173.11 o 
   5   1   1      959.55      927.34     16.86 o 
   7   1   1      250.15      285.48      6.70 o 
  -8   2   1       74.84       85.93      2.64 o 
  -6   2   1       54.09       53.07      1.42 o 
  -4   2   1      308.41      292.85      9.09 o 
  -2   2   1    15415.84    11094.72    454.99 o 
   0   2   1     2035.19     2317.03     77.60 o 
   2   2   1      760.92     1059.67    125.27 o 
   4   2   1      346.12      310.91      8.97 o 
   6   2   1      362.11      346.75      6.87 o 
   8   2   1      672.13      786.31     14.95 o 
  -7   3   1      496.49      506.90     16.12 o 
  -5   3   1     1675.35     1532.75     41.38 o 
  -3   3   1      964.91      952.46     30.53 o 
  -1   3   1      489.81      514.94     34.83 o 
   1   3   1      948.37     1021.90     58.11 o 
   3   3   1     1306.18     1179.92     81.10 o 
   5   3   1     1213.41     1089.72     22.93 o 
   7   3   1       39.12       40.94      1.29 o 
  -6   4   1      218.26      201.98      9.11 o 
  -4   4   1      473.96      455.34     12.86 o 
  -2   4   1     1424.50     1439.36     39.64 o 
   0   4   1     2185.42     2312.60     73.15 o 
   2   4   1       34.17       28.94      0.93 o 
   4   4   1       99.45       98.94      2.25 o 
   6   4   1       81.93       75.18      2.30 o 
  -7   5   1      389.51      371.08     16.11 o 
  -5   5   1      301.23      263.91     10.78 o 
  -3   5   1       63.43       66.49      2.22 o 
  -1   5   1      795.36      890.85     27.41 o 
   1   5   1       29.86       31.87      0.97 o 
   3   5   1     1736.65     1614.71     34.06 o 
   5   5   1      181.12      181.08      5.15 o 
  -6   6   1       35.50       43.88      2.22 o 
  -4   6   1       48.73       58.63      2.01 o 
  -2   6   1      406.06      437.18     14.95 o 
   0   6   1      398.37      446.71     10.12 o 
   2   6   1       53.89       57.84      2.43 o 
   4   6   1       67.52       60.95      2.81 o 
  -3   7   1      169.09      173.03      5.15 o 
  -1   7   1       24.06       26.12      0.93 o 
   1   7   1        8.52       11.37      0.75 o 
   3   7   1      103.11      103.47      4.13 o 
  -2   8   1      703.75      792.48     40.44 o 
   0   8   1      201.87      243.20     12.67 o 
   2   8   1        6.61        9.39      0.66 o 
  -8   0   2       18.07       19.18      2.28 o 
  -6   0   2       55.66       50.92      1.82 o 
  -4   0   2     4495.65     3671.65    207.31 o 
  -2   0   2     1712.51     1641.29     92.88 o 
   0   0   2     2694.46     2726.85    151.96 o 
   2   0   2      475.19      620.61     35.33 o 
   4   0   2      250.03      265.59      9.80 o 
   6   0   2      712.65      710.05     17.38 o 
   8   0   2        5.86        6.51      0.70 o 
  -7   1   2      994.54      992.21     25.71 o 
  -5   1   2      391.35      343.35      7.68 o 
  -3   1   2      437.01      462.10     18.81 o 
  -1   1   2      739.47      674.08     24.35 o 
   1   1   2     4773.50     5635.20    203.56 o 
   3   1   2     4661.59     5265.98    271.14 o 
   5   1   2      308.26      300.77      5.75 o 
   7   1   2       52.41       57.17      1.53 o 
  -8   2   2       62.17       68.62      2.17 o 
  -6   2   2       32.40       27.36      0.92 o 
  -4   2   2        9.74       11.49      0.72 o 
  -2   2   2     4587.12     4450.40    212.94 o 
   0   2   2     2671.30     2669.28     88.43 o 
   2   2   2      125.97      147.32      8.89 o 
   4   2   2      354.85      353.17      7.04 o 
   6   2   2      165.51      157.63      3.32 o 
   8   2   2      652.51      745.53     15.57 o 
  -7   3   2      466.95      476.82     15.18 o 
  -5   3   2       36.92       29.31      1.17 o 
  -3   3   2      539.66      535.94     22.43 o 
  -1   3   2       96.82      108.24      4.03 o 
   1   3   2     4467.68     4434.72    270.64 o 
   3   3   2     2499.01     2369.21     47.61 o 
   5   3   2      800.47      758.88     13.87 o 
   7   3   2      546.17      549.91     11.48 o 
  -6   4   2        2.12        2.70      0.43 o 
  -4   4   2      641.02      609.89     16.50 o 
  -2   4   2      839.77      824.85     22.87 o 
   0   4   2       44.24       48.60      1.71 o 
   2   4   2      468.73      453.42     10.47 o 
   4   4   2        3.54        4.99      0.46 o 
   6   4   2      386.40      368.05      8.54 o 
  -7   5   2      510.15      518.06     22.22 o 
  -5   5   2      340.69      328.91     11.37 o 
  -3   5   2      467.60      453.52     12.96 o 
  -1   5   2      196.53      231.37      8.07 o 
   1   5   2      353.23      339.78      7.74 o 
   3   5   2     1870.10     1657.56     40.50 o 
   5   5   2      118.52      100.75      3.17 o 
  -6   6   2       56.82       54.22      2.67 o 
  -4   6   2      373.80      400.95     11.54 o 
  -2   6   2      638.00      646.83     18.20 o 
   0   6   2        4.93        9.88      1.33 o 
   2   6   2       22.98       20.13      0.84 o 
   4   6   2        7.75        4.25      0.56 o 
  -3   7   2       31.84       39.79      1.42 o 
  -1   7   2       34.39       36.12      1.17 o 
   1   7   2      960.98     1016.85     24.83 o 
   3   7   2      265.68      252.43      8.01 o 
  -2   8   2      267.09      274.75     14.33 o 
   0   8   2      131.41      157.58     10.55 o 
   2   8   2        5.82        5.67      0.78 o 
  -8   0   3        1.59        2.00      0.67 o 
  -6   0   3       30.47       24.86      1.50 o 
  -4   0   3     4625.23     4188.49    236.53 o 
  -2   0   3     9695.85     7706.26    461.40 o 
   0   0   3       11.23        4.22      0.53 o 
   2   0   3     2724.83     3728.09    210.31 o 
   4   0   3       52.21       51.80      1.91 o 
   6   0   3     2639.89     2643.86     57.08 o 
   8   0   3      241.83      277.99      7.70 o 
  -7   1   3      145.45      139.31      4.03 o 
  -5   1   3        0.47        0.59      0.21 o 
  -3   1   3       57.09       54.68      2.67 o 
  -1   1   3     2043.86     1996.12     66.21 o 
   1   1   3     5710.59     5866.12    203.91 o 
   3   1   3     1475.62     2005.00    203.42 o 
   5   1   3      219.55      235.43      4.21 o 
   7   1   3        0.20        0.49      0.19 o 
  -8   2   3       18.05       18.54      1.33 o 
  -6   2   3      641.13      584.22     13.39 o 
  -4   2   3     1010.20     1006.79     39.11 o 
  -2   2   3      172.84      188.19      7.93 o 
   0   2   3     1251.49     1205.97     35.85 o 
   2   2   3        0.22        0.22      0.44 o 
   4   2   3      383.95      409.41      9.42 o 
   6   2   3       93.07       94.13      2.00 o 
   8   2   3      164.03      178.71      5.07 o 
  -7   3   3      160.16      171.47      5.76 o 
  -5   3   3      726.30      649.72     16.10 o 
  -3   3   3      377.74      411.34     11.69 o 
  -1   3   3      169.83      163.38      4.98 o 
   1   3   3     3372.64     3511.43    110.04 o 
   3   3   3      155.98      135.15      2.77 o 
   5   3   3       73.22       70.71      1.66 o 
   7   3   3      125.05      141.18      3.17 o 
  -6   4   3       47.58       46.64      3.56 o 
  -4   4   3     1421.17     1366.18     36.60 o 
  -2   4   3     1131.60     1130.22     24.71 o 
   0   4   3       20.46       19.48      0.56 o 
   2   4   3      248.87      241.53      4.38 o 
   4   4   3        5.75        4.27      0.52 o 
   6   4   3      548.58      512.74     12.29 o 
  -5   5   3       82.82       85.15      3.31 o 
  -3   5   3        5.89        4.99      0.47 o 
  -1   5   3     1177.19     1236.63     30.49 o 
   1   5   3      870.99      855.60     17.65 o 
   3   5   3      513.85      470.35     10.72 o 
   5   5   3      309.78      282.56      8.27 o 
  -4   6   3      587.81      554.61     20.05 o 
  -2   6   3      735.18      720.83     23.41 o 
   0   6   3      217.56      239.74      6.51 o 
   2   6   3      103.41       98.90      2.77 o 
   4   6   3      130.42      124.39      3.66 o 
  -3   7   3       16.95       17.51      0.78 o 
  -1   7   3       18.04       20.42      1.13 o 
   1   7   3     1006.87     1014.47     30.55 o 
   3   7   3      209.41      172.02     10.81 o 
   0   8   3       29.19       24.44      1.67 o 
  -8   0   4      350.85      401.96     18.89 o 
  -6   0   4      342.02      291.37     10.31 o 
  -4   0   4      345.47      337.20     12.52 o 
  -2   0   4     1209.18     1191.89     67.88 o 
   0   0   4      138.42      183.72      7.87 o 
   2   0   4      250.14      305.08     17.89 o 
   4   0   4       46.78       40.21      1.24 o 
   6   0   4      887.09      916.78     21.79 o 
  -7   1   4       22.78       20.95      1.22 o 
  -5   1   4       34.48       30.73      1.52 o 
  -3   1   4       27.40       40.97      1.66 o 
  -1   1   4     2015.88     2074.13     59.37 o 
   1   1   4     1190.67     1203.99     36.65 o 
   3   1   4        6.40        6.48      0.39 o 
   5   1   4      272.74      295.58      4.93 o 
   7   1   4       10.03       11.38      0.44 o 
  -8   2   4        8.90        9.33      1.00 o 
  -6   2   4     1371.93     1260.20     39.26 o 
  -4   2   4     3220.22     2954.26     66.45 o 
  -2   2   4       31.94       38.30      1.47 o 
   0   2   4      361.21      418.05     14.39 o 
   2   2   4        2.88        2.11      0.33 o 
   4   2   4     3838.51     3641.03     68.80 o 
   6   2   4      621.85      637.60     11.61 o 
  -7   3   4      164.42      165.57      5.53 o 
  -5   3   4        2.16        2.49      0.40 o 
  -3   3   4      422.58      463.62     11.74 o 
  -1   3   4     1075.32     1153.09     25.30 o 
   1   3   4     1999.46     2049.62     34.55 o 
   3   3   4      551.19      526.05     10.07 o 
   5   3   4       34.82       33.94      1.09 o 
   7   3   4       71.53       73.24      2.05 o 
  -6   4   4      469.31      442.89     14.08 o 
  -4   4   4      921.10      886.09     23.87 o 
  -2   4   4      461.81      495.70     12.31 o 
   0   4   4        0.06        0.34      0.15 o 
   2   4   4      269.87      286.44      5.21 o 
   4   4   4      692.89      625.22     11.02 o 
   6   4   4      575.59      539.87     12.88 o 
  -5   5   4       23.17       24.63      0.99 o 
  -3   5   4       94.69       92.37      2.87 o 
  -1   5   4      961.21      957.27     21.55 o 
   1   5   4      374.63      376.30      6.87 o 
   3   5   4       46.00       41.22      1.18 o 
   5   5   4      293.70      275.77      9.97 o 
  -4   6   4      217.51      216.45      7.78 o 
  -2   6   4       10.74       12.45      0.70 o 
   0   6   4       11.03       14.64      0.73 o 
   2   6   4        1.32        2.09      0.34 o 
   4   6   4      210.10      193.28      5.68 o 
  -3   7   4       88.44       99.02      3.60 o 
  -1   7   4       59.47       62.94      2.04 o 
   1   7   4      162.49      157.38      4.69 o 
   3   7   4      131.52      114.29      9.16 o 
  -6   0   5     1533.70     1408.75     64.22 o 
  -4   0   5       26.20       28.73      1.66 o 
  -2   0   5       24.43       38.24      1.95 o 
   0   0   5        2.50        2.82      0.36 o 
   2   0   5     6336.70     6786.08    172.40 o 
   4   0   5     1048.19     1150.55     27.02 o 
   6   0   5        6.82        7.55      0.53 o 
  -7   1   5        1.18        1.56      0.67 o 
  -5   1   5       47.09       50.91      1.76 o 
  -3   1   5      678.48      742.21     19.68 o 
  -1   1   5     3226.66     3279.57     65.54 o 
   1   1   5     1047.12     1093.94     21.57 o 
   3   1   5       59.16       59.83      1.30 o 
   5   1   5       26.43       27.62      0.77 o 
   7   1   5       69.62       70.27      1.64 o 
  -6   2   5      222.63      210.31     10.33 o 
  -4   2   5      501.10      502.25     13.52 o 
  -2   2   5       72.16       75.06      2.47 o 
   0   2   5      102.96      110.00      2.49 o 
   2   2   5       21.68       24.72      0.68 o 
   4   2   5     1433.53     1326.78     26.65 o 
   6   2   5      501.09      507.97     11.10 o 
  -7   3   5        1.42        1.56      0.56 o 
  -5   3   5      175.32      164.00      5.61 o 
  -3   3   5      451.97      470.95     11.75 o 
  -1   3   5     1345.59     1431.79     34.70 o 
   1   3   5       98.28       97.22      1.96 o 
   3   3   5     1115.90     1083.79     20.03 o 
   5   3   5      379.82      380.67      8.40 o 
  -6   4   5      350.02      340.34     15.78 o 
  -4   4   5        3.63        3.64      0.51 o 
  -2   4   5        1.09        1.80      0.33 o 
   0   4   5       14.21       16.47      0.57 o 
   2   4   5      903.31      859.30     16.29 o 
   4   4   5      609.83      585.92     11.90 o 
   6   4   5       72.12       71.38      2.09 o 
  -5   5   5      124.06      126.53      4.28 o 
  -3   5   5      131.26      138.84      4.09 o 
  -1   5   5     1011.07     1020.39     20.75 o 
   1   5   5      731.81      726.58     14.95 o 
   3   5   5       10.19        8.70      0.57 o 
   5   5   5        0.03        0.11      0.22 o 
  -4   6   5       69.57       77.91      3.33 o 
  -2   6   5       29.50       27.78      1.33 o 
   0   6   5       82.16       94.34      2.85 o 
   2   6   5      556.32      512.28     15.56 o 
  -3   7   5      301.88      265.20     11.55 o 
  -1   7   5      453.60      440.92     15.28 o 
   1   7   5       19.86       19.29      0.80 o 
  -6   0   6      517.74      516.73     24.11 o 
  -4   0   6       15.95       19.29      1.44 o 
  -2   0   6       14.61       17.56      1.06 o 
   0   0   6      543.03      604.40     16.61 o 
   2   0   6     1700.89     1759.43     36.18 o 
   4   0   6     1288.38     1282.61     36.26 o 
   6   0   6       20.27       23.91      1.09 o 
  -7   1   6        0.76        1.56      0.56 o 
  -5   1   6      201.00      204.65     10.11 o 
  -3   1   6     1687.72     1793.56     43.84 o 
  -1   1   6     1104.37     1160.67     26.32 o 
   1   1   6      573.11      630.45     14.11 o 
   3   1   6      264.23      297.52      5.97 o 
   5   1   6      171.98      175.70      3.75 o 
  -6   2   6       28.23       28.89      2.00 o 
  -4   2   6        1.39        1.78      0.38 o 
  -2   2   6       34.14       36.69      1.16 o 
   0   2   6     1183.83     1240.08     25.30 o 
   2   2   6      601.63      619.62     10.41 o 
   4   2   6       12.55       13.14      0.58 o 
   6   2   6      137.01      135.15      3.78 o 
  -5   3   6      223.01      214.65     10.44 o 
  -3   3   6     1388.71     1441.10     37.38 o 
  -1   3   6     1277.62     1299.78     26.63 o 
   1   3   6       52.43       48.46      1.12 o 
   3   3   6        3.06        2.59      0.26 o 
   5   3   6        5.08        5.44      0.39 o 
  -4   4   6       11.16       10.39      0.56 o 
  -2   4   6       12.06       14.62      0.77 o 
   0   4   6        7.76       10.38      0.54 o 
   2   4   6      652.54      629.33     12.85 o 
   4   4   6      214.27      203.15      4.60 o 
  -5   5   6      161.03      144.14      7.50 o 
  -3   5   6      672.47      704.18     19.20 o 
  -1   5   6      211.94      224.05      5.70 o 
   1   5   6      553.19      555.36     11.32 o 
   3   5   6      163.01      159.89      3.68 o 
  -2   6   6       42.00       41.60      2.66 o 
   0   6   6        5.82        5.70      0.44 o 
   2   6   6      327.50      299.31      8.59 o 
  -1   7   6      472.10      429.96     18.44 o 
  -4   0   7       11.86       10.94      1.03 o 
  -2   0   7      362.89      385.49     11.92 o 
   0   0   7      243.14      241.85      9.99 o 
   2   0   7       69.94       59.05      2.45 o 
   4   0   7      464.52      437.14     25.49 o 
   6   0   7      126.22      117.99      6.67 o 
  -5   1   7      428.56      414.07     19.44 o 
  -3   1   7      729.97      844.27     25.29 o 
  -1   1   7        4.42        4.79      0.51 o 
   1   1   7        1.28        1.30      0.29 o 
   3   1   7        3.16        4.85      0.42 o 
   5   1   7      411.84      418.84     12.83 o 
  -6   2   7       71.14       76.55      4.11 o 
  -4   2   7        9.81        9.61      2.00 o 
  -2   2   7      209.83      223.00      6.24 o 
   0   2   7     1078.91     1048.33     24.67 o 
   2   2   7     1748.57     1624.42     34.40 o 
   4   2   7       63.19       65.15      1.93 o 
   6   2   7      189.70      191.29      7.23 o 
  -5   3   7      357.73      381.07     17.89 o 
  -3   3   7      472.30      523.25     15.58 o 
  -1   3   7      533.03      560.86     13.42 o 
   1   3   7       83.57       85.62      2.44 o 
   3   3   7      253.54      257.89      5.79 o 
   5   3   7      422.81      417.97     10.04 o 
  -4   4   7       58.02       64.48      2.70 o 
  -2   4   7       26.39       28.47      1.66 o 
   0   4   7      352.96      337.74      8.39 o 
   2   4   7      427.33      409.67      9.99 o 
   4   4   7      342.56      348.60      8.38 o 
  -3   5   7      484.31      477.05     19.31 o 
  -1   5   7       47.65       44.11      1.33 o 
   1   5   7        6.60        5.49      0.39 o 
   3   5   7       32.47       30.28      0.97 o 
  -2   6   7        4.44        3.11      0.44 o 
   0   6   7      136.94      121.60      4.08 o 
  -2   0   8     1056.44     1132.34     60.55 o 
   0   0   8     3063.64     2863.28    151.87 o 
   2   0   8      161.16      155.76      9.22 o 
   4   0   8      175.20      219.42     11.89 o 
  -5   1   8      336.80      320.75     15.11 o 
  -3   1   8      271.60      313.72      9.54 o 
  -1   1   8       24.35       24.05      1.07 o 
   1   1   8        2.22        2.06      0.42 o 
   3   1   8      160.00      171.13     11.72 o 
   5   1   8      295.28      323.25     11.98 o 
  -4   2   8       96.16      109.35      8.33 o 
  -2   2   8      117.75      127.97      4.19 o 
   0   2   8      384.41      375.52     11.32 o 
   2   2   8      793.36      747.19     21.87 o 
   4   2   8      127.64      126.20      4.90 o 
  -5   3   8      225.93      215.53     10.22 o 
  -3   3   8        9.64        9.39      0.82 o 
  -1   3   8        0.99        3.03      1.55 o 
   1   3   8      266.72      253.48      7.76 o 
   3   3   8       58.01       57.79      2.05 o 
  -4   4   8        1.72        1.44      0.44 o 
  -2   4   8      257.00      255.21     18.50 o 
   0   4   8      777.62      715.51     23.46 o 
   2   4   8      116.35      112.49      6.00 o 
  -1   5   8       22.10       15.44      1.33 o 
   1   5   8       66.59       62.97      2.53 o 
  -2   0   9       95.83      103.32      6.22 o 
   0   0   9      818.34      744.15     40.11 o 
   2   0   9       70.48       62.77      4.22 o 
  -3   1   9       64.39       74.55      4.67 o 
  -1   1   9      207.79      205.02      6.41 o 
   1   1   9        1.93        1.59      0.40 o 
  -4   2   9      228.03      206.31      9.89 o 
  -2   2   9     1034.55     1066.68     31.03 o 
   0   2   9       89.24       91.31      3.10 o 
   2   2   9       34.49       39.86      2.17 o 
  -3   3   9       63.72       58.66      3.67 o 
  -1   3   9       22.87       22.08      1.07 o 
   1   3   9       16.53       17.65      1.31 o 
  -2   4   9      327.37      322.30     15.11 o 
  -2   0  10       38.24       43.44      2.89 o 
   0   0  10       10.66       10.89      1.22 o 
  -1   1  10       10.06       10.48      1.22 o 
   1   1  10      314.33      260.98     10.17 o 
   0   2  10       65.09       59.74      2.50 o 
                                                 
